# Supplementary material for: Molecular identification of phenylalanine ammonia lyase-encoding genes EfPALs and EfPAL2-interacting transcription factors in Euryale ferox
Source: Front Plant Sci. 2023 Mar 21;14:1114345. doi: 10.3389/fpls.2023.1114345 (PMC10064797; doi:10.3389/fpls.2023.1114345)
Supplement: Supplementary file 12 [file Table_2.xlsx]

## Sheet: Table S1
Table S1 Location of PAL in E. ferox and N. colorata on chromosomes
Chromosome	ID	Starting Location	Ending position
EF13	EF13G012480.2	22545239	22547395
EF20	EF20G010140.2	20980523	20983888
EF05	EF05G002400.1	2885010	2888426
EF24	EF24G001650.2	3165536	3168210
EF05	EF05G014270.2	31507072	31509224
EF05	EF05G014310.1	31641508	31643655
EF20	EF20G010120.1	20925592	20927751
EF20	EF20G010130.1	20947726	20949885
EF23	EF23G007180.1	13035318	13039326
EF23	EF23G009500.1	20042157	20045606
EF27	EF27G007800.1	16736931	16743355
EF29	EF29G005420.1	11219065	11225448
NC10	Nycol.J00020.1.v1.2	404277	406820
NC12	Nycol.L00684.1.v1.2	15814466	15816481
NC14	Nycol.N00477.1.v1.2	11791200	11793227
NC04	Nycol.D01840.1.v1.2	27379052	27381645
NC09	Nycol.I00739.1.v1.2	13417423	13422886
Complete information on the E. ferox used in this study was obtained from the Genome Warehouse in the BIG Data Center (http://bigd.big.ac.cn) under accession number GWHBFHH00000000, complete information on the N. colorata used in this study was obtained from GWHAAYW00000000.

## Sheet: Table S2
Table S2 Conserved domains and gene structure for the 12 putative PALs in E. ferox
Query	Hit type	PSSM-ID	From	To	E-Value	Bitscore	Accession	Short name	Incomplete	Superfamily
Q#1 - >EfPAL1	specific	215251	24	718	0	1496.88	PLN02457	PLN02457	-	cl00013
Q#1 - >EfPAL1	superfamily	412110	24	718	0	1496.88	cl00013	Lyase_I_like superfamily	-	-
Q#1 - >EfPAL1	specific	130293	26	708	0	1158.02	TIGR01226	phe_am_lyase	-	cl00013
Q#1 - >EfPAL1	specific	395166	64	534	0	569.753	pfam00221	Lyase_aromatic	-	cl00013
Q#1 - >EfPAL1	specific	176460	62	528	0	557.128	cd00332	PAL-HAL	-	cl00013
Q#1 - >EfPAL1	non-specific	225533	56	542	2.055e-107	335.751	COG2986	HutH	-	cl00013
Q#2 - >EfPAL2	specific	215251	24	718	0	1502.28	PLN02457	PLN02457	-	cl00013
Q#2 - >EfPAL2	superfamily	412110	24	718	0	1502.28	cl00013	Lyase_I_like superfamily	-	-
Q#2 - >EfPAL2	specific	130293	26	708	0	1169.19	TIGR01226	phe_am_lyase	-	cl00013
Q#2 - >EfPAL2	specific	395166	64	541	0	573.99	pfam00221	Lyase_aromatic	-	cl00013
Q#2 - >EfPAL2	specific	176460	62	528	0	560.98	cd00332	PAL-HAL	-	cl00013
Q#2 - >EfPAL2	non-specific	225533	56	543	2.09926e-107	335.751	COG2986	HutH	-	cl00013
Q#3 - >EfPAL3	specific	215251	24	718	0	1491.11	PLN02457	PLN02457	-	cl00013
Q#3 - >EfPAL3	superfamily	412110	24	718	0	1491.11	cl00013	Lyase_I_like superfamily	-	-
Q#3 - >EfPAL3	specific	130293	26	708	0	1158.02	TIGR01226	phe_am_lyase	-	cl00013
Q#3 - >EfPAL3	specific	395166	64	540	0	577.457	pfam00221	Lyase_aromatic	-	cl00013
Q#3 - >EfPAL3	specific	176460	62	528	0	561.751	cd00332	PAL-HAL	-	cl00013
Q#3 - >EfPAL3	non-specific	225533	56	543	7.46213e-110	342.299	COG2986	HutH	-	cl00013
Q#4 - >EfPAL4	specific	215251	24	718	0	1484.17	PLN02457	PLN02457	-	cl00013
Q#4 - >EfPAL4	superfamily	412110	24	718	0	1484.17	cl00013	Lyase_I_like superfamily	-	-
Q#4 - >EfPAL4	specific	130293	27	708	0	1157.25	TIGR01226	phe_am_lyase	-	cl00013
Q#4 - >EfPAL4	specific	395166	65	541	0	575.531	pfam00221	Lyase_aromatic	-	cl00013
Q#4 - >EfPAL4	specific	176460	63	528	0	556.743	cd00332	PAL-HAL	-	cl00013
Q#4 - >EfPAL4	non-specific	225533	58	528	1.26096e-102	323.424	COG2986	HutH	-	cl00013
Q#5 - >EfPAL5	specific	215251	24	646	0	1308.14	PLN02457	PLN02457	-	cl00013
Q#5 - >EfPAL5	superfamily	412110	24	646	0	1308.14	cl00013	Lyase_I_like superfamily	-	-
Q#5 - >EfPAL5	specific	130293	26	636	0	998.547	TIGR01226	phe_am_lyase	-	cl00013
Q#5 - >EfPAL5	specific	395166	64	462	1.32786e-160	469.216	pfam00221	Lyase_aromatic	-	cl00013
Q#5 - >EfPAL5	specific	176460	62	456	1.42424e-156	458.132	cd00332	PAL-HAL	-	cl00013
Q#5 - >EfPAL5	non-specific	225533	57	456	1.04685e-75	250.622	COG2986	HutH	-	cl00013
Q#6 - >EfPAL6	specific	215251	24	641	0	1236.49	PLN02457	PLN02457	-	cl00013
Q#6 - >EfPAL6	superfamily	412110	24	641	0	1236.49	cl00013	Lyase_I_like superfamily	-	-
Q#6 - >EfPAL6	non-specific	130293	26	631	0	956.945	TIGR01226	phe_am_lyase	-	cl00013
Q#6 - >EfPAL6	specific	395166	64	516	0	546.641	pfam00221	Lyase_aromatic	-	cl00013
Q#6 - >EfPAL6	specific	176460	62	510	0	530.935	cd00332	PAL-HAL	-	cl00013
Q#6 - >EfPAL6	non-specific	225533	57	510	3.13902e-99	312.254	COG2986	HutH	-	cl00013
Q#7 - >EfPAL7	specific	215251	25	699	0	1402.51	PLN02457	PLN02457	-	cl00013
Q#7 - >EfPAL7	superfamily	412110	25	699	0	1402.51	cl00013	Lyase_I_like superfamily	-	-
Q#7 - >EfPAL7	specific	130293	27	688	0	1082.14	TIGR01226	phe_am_lyase	-	cl00013
Q#7 - >EfPAL7	specific	395166	65	522	0	547.411	pfam00221	Lyase_aromatic	-	cl00013
Q#7 - >EfPAL7	specific	176460	63	509	0	536.327	cd00332	PAL-HAL	-	cl00013
Q#7 - >EfPAL7	non-specific	225533	56	531	7.38681e-104	326.121	COG2986	HutH	-	cl00013
Q#8 - >EfPAL8	specific	215251	25	699	0	1367.07	PLN02457	PLN02457	-	cl00013
Q#8 - >EfPAL8	superfamily	412110	25	699	0	1367.07	cl00013	Lyase_I_like superfamily	-	-
Q#8 - >EfPAL8	specific	130293	27	688	0	1063.26	TIGR01226	phe_am_lyase	-	cl00013
Q#8 - >EfPAL8	specific	395166	65	522	0	538.167	pfam00221	Lyase_aromatic	-	cl00013
Q#8 - >EfPAL8	specific	176460	63	509	2.94696e-180	520.534	cd00332	PAL-HAL	-	cl00013
Q#8 - >EfPAL8	non-specific	225533	56	531	6.76216e-101	318.417	COG2986	HutH	-	cl00013
Q#9 - >EfPAL9	specific	215251	6	716	0	1390.18	PLN02457	PLN02457	-	cl00013
Q#9 - >EfPAL9	superfamily	412110	6	716	0	1390.18	cl00013	Lyase_I_like superfamily	-	-
Q#9 - >EfPAL9	specific	130293	20	706	0	1105.63	TIGR01226	phe_am_lyase	-	cl00013
Q#9 - >EfPAL9	specific	395166	58	538	0	560.893	pfam00221	Lyase_aromatic	-	cl00013
Q#9 - >EfPAL9	specific	176460	56	526	0	542.491	cd00332	PAL-HAL	-	cl00013
Q#9 - >EfPAL9	non-specific	225533	51	541	4.58583e-101	319.187	COG2986	HutH	-	cl00013
Q#10 - >EfPAL10	specific	215251	20	723	0	1260.37	PLN02457	PLN02457	-	cl00013
Q#10 - >EfPAL10	superfamily	412110	20	723	0	1260.37	cl00013	Lyase_I_like superfamily	-	-
Q#10 - >EfPAL10	non-specific	130293	38	713	0	975.05	TIGR01226	phe_am_lyase	-	cl00013
Q#10 - >EfPAL10	specific	395166	76	553	0	564.36	pfam00221	Lyase_aromatic	-	cl00013
Q#10 - >EfPAL10	specific	176460	74	533	0	537.868	cd00332	PAL-HAL	-	cl00013
Q#10 - >EfPAL10	non-specific	225533	69	533	8.18703e-105	330.358	COG2986	HutH	-	cl00013
Q#11 - >EfPAL11	specific	215251	37	725	0	1262.3	PLN02457	PLN02457	-	cl00013
Q#11 - >EfPAL11	superfamily	412110	37	725	0	1262.3	cl00013	Lyase_I_like superfamily	-	-
Q#11 - >EfPAL11	specific	130293	37	718	0	1030.52	TIGR01226	phe_am_lyase	-	cl00013
Q#11 - >EfPAL11	specific	395166	76	555	0	549.723	pfam00221	Lyase_aromatic	-	cl00013
Q#11 - >EfPAL11	specific	176460	76	536	0	528.623	cd00332	PAL-HAL	-	cl00013
Q#11 - >EfPAL11	non-specific	225533	67	536	1.38771e-103	326.121	COG2986	HutH	-	cl00013
Q#12 - >EfPAL12	specific	215251	14	714	0	1262.68	PLN02457	PLN02457	-	cl00013
Q#12 - >EfPAL12	superfamily	412110	14	714	0	1262.68	cl00013	Lyase_I_like superfamily	-	-
Q#12 - >EfPAL12	specific	130293	26	707	0	1032.83	TIGR01226	phe_am_lyase	-	cl00013
Q#12 - >EfPAL12	specific	395166	65	544	0	551.649	pfam00221	Lyase_aromatic	-	cl00013
Q#12 - >EfPAL12	specific	176460	65	525	0	530.935	cd00332	PAL-HAL	-	cl00013
Q#12 - >EfPAL12	non-specific	225533	58	543	7.91941e-103	323.81	COG2986	HutH	-	cl00013
Complete information on the E. ferox used in this study was obtained from the Genome Warehouse in the BIG Data Center (http://bigd.big.ac.cn) under accession number GWHBFHH00000000.

## Sheet: Table S3
Table S3 Gene structure for the 12 putative PALs in E. ferox
EF13	gene	22545239	22547395	.	+	.	ID=EfPAL1;
EF13	mRNA	22545239	22547395	.	+	.	ID=EfPAL1;Parent=EfPAL1;
EF13	exon	22545239	22547395	.	+	.	Parent=EfPAL1;
EF13	CDS	22545239	22547395	.	+	0	Parent=EfPAL1;
EF20	gene	20980523	20983888	.	+	.	ID=EfPAL2;
EF20	mRNA	20980523	20983888	.	+	.	ID=EfPAL2;Parent=EfPAL2;
EF20	exon	20980523	20983888	.	+	.	Parent=EfPAL2;
EF20	five_prime_UTR	20980523	20980785	.	+	.	Parent=EfPAL2;
EF20	CDS	20980786	20982942	.	+	0	Parent=EfPAL2;
EF20	three_prime_UTR	20982943	20983888	.	+	.	Parent=EfPAL2;
EF05	gene	2885010	2888426	.	-	.	ID=EfPAL3;
EF05	mRNA	2885010	2888426	.	-	.	ID=EfPAL3;Parent=EfPAL3;
EF05	exon	2885010	2888426	.	-	.	Parent=EfPAL3;
EF05	three_prime_UTR	2885010	2885613	.	-	.	Parent=EfPAL3;
EF05	CDS	2885614	2887770	.	-	0	Parent=EfPAL3;
EF05	five_prime_UTR	2887771	2888426	.	-	.	Parent=EfPAL3;
EF24	gene	3165536	3168210	.	-	.	ID=EfPAL4;
EF24	mRNA	3165536	3168210	.	-	.	ID=EfPAL4;Parent=EfPAL4;
EF24	three_prime_UTR	3165536	3165797	.	-	.	Parent=EfPAL4;
EF24	exon	3165536	3168210	.	-	.	Parent=EfPAL4;
EF24	CDS	3165798	3167954	.	-	0	Parent=EfPAL4;
EF24	five_prime_UTR	3167955	3168210	.	-	.	Parent=EfPAL4;
EF05	gene	31507072	31509224	.	-	.	ID=EfPAL5;
EF05	mRNA	31507072	31509224	.	-	.	ID=EfPAL5;Parent=EfPAL5;
EF05	exon	31507072	31508370	.	-	.	Parent=EfPAL5;
EF05	CDS	31507072	31508370	.	-	0	Parent=EfPAL5;
EF05	exon	31508532	31508820	.	-	.	Parent=EfPAL5;
EF05	CDS	31508532	31508820	.	-	1	Parent=EfPAL5;
EF05	exon	31508872	31509224	.	-	.	Parent=EfPAL5;
EF05	CDS	31508872	31509224	.	-	0	Parent=EfPAL5;
EF05	gene	31641508	31643655	.	-	.	ID=EfPAL6;
EF05	mRNA	31641508	31643655	.	-	.	ID=EfPAL6;Parent=EfPAL6;
EF05	exon	31641508	31641689	.	-	.	Parent=EfPAL6;
EF05	CDS	31641508	31641689	.	-	2	Parent=EfPAL6;
EF05	exon	31641861	31643251	.	-	.	Parent=EfPAL6;
EF05	CDS	31641861	31643251	.	-	1	Parent=EfPAL6;
EF05	exon	31643303	31643655	.	-	.	Parent=EfPAL6;
EF05	CDS	31643303	31643655	.	-	0	Parent=EfPAL6;
EF20	gene	20925592	20927751	.	+	.	ID=EfPAL7;
EF20	mRNA	20925592	20927751	.	+	.	ID=EfPAL7;Parent=EfPAL7;
EF20	CDS	20925592	20925998	.	+	0	Parent=EfPAL7;
EF20	exon	20925592	20925998	.	+	.	Parent=EfPAL7;
EF20	CDS	20926059	20927751	.	+	1	Parent=EfPAL7;
EF20	exon	20926059	20927751	.	+	.	Parent=EfPAL7;
EF20	gene	20947726	20949885	.	+	.	ID=EfPAL8;
EF20	mRNA	20947726	20949885	.	+	.	ID=EfPAL8;Parent=EfPAL8;
EF20	CDS	20947726	20948132	.	+	0	Parent=EfPAL8;
EF20	exon	20947726	20948132	.	+	.	Parent=EfPAL8;
EF20	CDS	20948193	20949885	.	+	1	Parent=EfPAL8;
EF20	exon	20948193	20949885	.	+	.	Parent=EfPAL8;
EF23	gene	13035318	13039326	.	+	.	ID=EfPAL9;
EF23	mRNA	13035318	13039326	.	+	.	ID=EfPAL9;Parent=EfPAL9;
EF23	exon	13035318	13039326	.	+	.	Parent=EfPAL9;
EF23	five_prime_UTR	13035318	13036550	.	+	.	Parent=EfPAL9;
EF23	CDS	13036551	13038701	.	+	0	Parent=EfPAL9;
EF23	three_prime_UTR	13038702	13039326	.	+	.	Parent=EfPAL9;
EF23	gene	20042157	20045606	.	+	.	ID=EfPAL10;
EF23	mRNA	20042157	20045606	.	+	.	ID=EfPAL10;Parent=EfPAL10;
EF23	exon	20042157	20045606	.	+	.	Parent=EfPAL10;
EF23	five_prime_UTR	20042157	20042698	.	+	.	Parent=EfPAL10;
EF23	CDS	20042699	20044984	.	+	0	Parent=EfPAL10;
EF23	three_prime_UTR	20044985	20045606	.	+	.	Parent=EfPAL10;
EF27	gene	16736931	16743355	.	-	.	ID=EfPAL11;
EF27	mRNA	16736931	16743355	.	-	.	ID=EfPAL11;Parent=EfPAL11;
EF27	exon	16736931	16738129	.	-	.	Parent=EfPAL11;
EF27	three_prime_UTR	16736931	16737064	.	-	.	Parent=EfPAL11;
EF27	CDS	16737065	16738129	.	-	0	Parent=EfPAL11;
EF27	exon	16741344	16743355	.	-	.	Parent=EfPAL11;
EF27	CDS	16741344	16742462	.	-	0	Parent=EfPAL11;
EF27	five_prime_UTR	16742463	16743355	.	-	.	Parent=EfPAL11;
EF29	gene	11219065	11225448	.	+	.	ID=EfPAL12;
EF29	mRNA	11219065	11225448	.	+	.	ID=EfPAL12;Parent=EfPAL12;
EF29	five_prime_UTR	11219065	11219466	.	+	.	Parent=EfPAL12;
EF29	exon	11219065	11220552	.	+	.	Parent=EfPAL12;
EF29	CDS	11219467	11220552	.	+	0	Parent=EfPAL12;
EF29	exon	11224113	11225448	.	+	.	Parent=EfPAL12;
EF29	CDS	11224113	11225177	.	+	0	Parent=EfPAL12;
EF29	three_prime_UTR	11225178	11225448	.	+	.	Parent=EfPAL12;
Complete information on the E. ferox used in this study was obtained from the Genome Warehouse in the BIG Data Center (http://bigd.big.ac.cn) under accession number GWHBFHH00000000.

## Sheet: Table S4
Table S4 HPLC data
	Retention time (min)	Peak width (min)	Peak area (mAU*s)	Peak height (mAU)
Standard	14.521	0.1267	21489.2	2674.97
EfPAL1+L-Phe	14.61	0.1085	506.824	72.5403
EfPAL2+L-Phe	14.617	0.1081	754.292	108.554

## Sheet: Table S5
Table S5 Enzymatic activity of recombinant PAL
	Absorption value of the sample (A1)	Absorption value of the control (A2)	A1-A2	Concentration of protein (mg/ml)		Average	Stdev
EfPAL1	1.357	0.03	1.327	0.513869	44.675	45.6625	0.945854
	1.413	0.03	1.383	0.513869	46.5603
	1.389	0.03	1.359	0.513869	45.7523
EfPAL2	2.3	0.03	2.27	0.360154	109.039	108.367	1.37803
	2.305	0.03	2.275	0.360154	109.279
	2.253	0.03	2.223	0.360154	106.782
EfPAL1	EfPAL2
44.675	109.039
46.5603	109.279
45.7523	106.782
Significance analysis	EfPAL1 vs EfPAL2
P value	<0.0001
P value summary	****
Significantly different (P < 0.05)?	Yes
One- or two-tailed P value?	Two-tailed
t, df	t=64.98, df=4

## Sheet: Table S6
Table S6 Relative expression of PAL in EfPAL1-OE lines and EfPAL2-OE lines.
EfPAL1	CT values of internal reference genes	CT value of target gene	ΔCT		ΔΔCT	2-ΔΔCT	Average	Stdev
WT	21.4867	31.7948	10.308	10.2655	0.0425476	0.970939	1.00868	0.0533756
	21.4786	31.767	10.2884	10.2655	0.0229192	0.984239
	21.5393	31.7393	10.2	10.2655	-0.0654667	1.04642
EfPAL1-1	21.0607	23.1028	2.04213	10.2655	-8.22337	298.868	286.335	32.4279
	21.0515	23.354	2.30254	10.2655	-7.96296	249.51
	21.2838	23.2703	1.98646	10.2655	-8.27903	310.625
EfPAL1-5	20.8107	24.4876	3.67683	10.2655	-6.58867	96.2467	98.9312	1.65361
	20.8767	24.5419	3.66526	10.2655	-6.60024	97.0217
	20.973	24.5963	3.62328	10.2655	-6.64221	99.8859
EfPAL1-9	21.0503	23.422	2.37171	10.2655	-7.89379	237.83	227.186	36.2457
	20.9253	23.6454	2.72007	10.2655	-7.54543	186.81
	21.2734	23.5337	2.26033	10.2655	-8.00516	256.918
EfPAL2-3	22.3816	22.3763	-0.00534475	10.7705	-10.7759	1753.32	1748.42	61.6831
	22.3371	22.2879	-0.049262	10.7705	-10.8198	1807.51
	22.3912	22.4437	0.0524763	10.7705	-10.7181	1684.44
EfPAL2-8	21.5671	23.3822	1.81507	10.7705	-8.95546	496.433	494.009	2.27221
	21.6053	23.4336	1.82823	10.7705	-8.9423	491.927
	21.6155	23.4386	1.82313	10.7705	-8.9474	493.668
EfPAL2-10	22.6607	22.877	0.216282	10.7705	-10.5542	1503.64	1454.78	48.866
	22.3982	22.9501	0.551888	10.7705	-10.2186	1454.78
	22.4906	22.8038	0.313239	10.7705	-10.4573	1405.91
Significance analysis
WT	EfPAL1-1	EfPAL1-5	EfPAL1-9
0.970939	298.868	96.2467	237.83
0.984239	249.51	97.0217	186.81
1.04642	310.625	99.8859	256.918
	EfPAL1-1 vs WT	EfPAL1-5 vs WT	EfPAL1-9 vs WT
P value	0.0001	<0.0001	0.0004
P value summary	***	****	***
Significantly different (P < 0.05)?	Yes	Yes	Yes
One- or two-tailed P value?	Two-tailed	Two-tailed	Two-tailed
t, df	t=15.24, df=4	t=87.37, df=4	t=10.81, df=4
Significance analysis
WT	EfPAL2-3	EfPAL2-8	EfPAL2-10
0.970939	1753.32	496.433	1503.64
0.984239	1807.51	491.927	1454.78
1.04642	1684.44	493.668	1405.91
	EfPAL2-3 vs WT	EfPAL2-8 vs WT	EfPAL2-10 vs WT
P value	<0.0001	<0.0001	<0.0001
P value summary	****	****	****
Significantly different (P < 0.05)?	Yes	Yes	Yes
One- or two-tailed P value?	Two-tailed	Two-tailed	Two-tailed
t, df	t=49.07, df=4	t=375.7, df=4	t=51.53, df=4

## Sheet: Table S7
Table S7 Total flavonoid content in leaves of Arabidopsis thaliana of EfPAL1-OE lines and EfPAL2-OE lines
Total flavonoid content (mg/g DW)	Absorbance	Weight/g		Average	Stdev
WT	0.357	0.022	6.44579	6.4277	0.0180909
	0.355	0.022	6.40961
	0.356	0.022	6.4277
EfPAL1-1	0.393	0.0225	6.93935	6.78605	0.150442
	0.376	0.0225	6.63864
	0.384	0.0225	6.78015
EfPAL1-5	0.469	0.0232	8.03377	8.03377	0.0686207
	0.465	0.0232	7.96515
	0.473	0.0232	8.10239
EfPAL1-9	0.405	0.0245	6.56781	6.70589	0.138082
	0.422	0.0245	6.84398
	0.4135	0.0245	6.70589
EfPAL2-3	0.299	0.0115	10.3238	10.0123	0.311478
	0.281	0.0115	9.70082
	0.29	0.0115	10.0123
EfPAL2-8	0.478	0.025	7.59862	7.36512	0.202837
	0.455	0.025	7.23246
	0.457	0.025	7.2643
EfPAL2-10	0.408	0.0212	7.64648	7.77164	0.372803
	0.399	0.0212	7.47752
	0.437	0.0212	8.19092
Total flavonoid content (mg/g)
WT	EfPAL1-1	EfPAL1-5	EfPAL1-9
6.44579	6.93935	8.03377	6.56781
6.40961	6.63864	7.96515	6.84398
6.4277	6.78015	8.10239	6.70589
Significance analysis	EfPAL1-1 vs WT	EfPAL1-5 vs WT	EfPAL1-9 vs WT
P value	0.0149	0.0149	0.0258
P value summary	*	*	*
Significantly different (P < 0.05)?	Yes	Yes	Yes
One- or two-tailed P value?	Two-tailed	Two-tailed	Two-tailed
t, df	t=4.096, df=4	t=4.096, df=4	t=3.460, df=4
Total flavonoid content (mg/g)
WT	EfPAL2-3	EfPAL2-8	EfPAL2-10
6.44579	10.3238	7.59862	7.64648
6.40961	9.70082	7.23246	7.47752
6.4277	10.0123	7.2643	8.19092
Significance analysis	EfPAL2-3 vs WT	EfPAL2-8 vs WT	EfPAL2-10 vs WT
P value	<0.0001	0.0013	0.0034
P value summary	****	**	**
Significantly different (P < 0.05)?	Yes	Yes	Yes
One- or two-tailed P value?	Two-tailed	Two-tailed	Two-tailed
t, df	t=19.90, df=4	t=7.973, df=4	t=6.237, df=4

## Sheet: Table S8
Table S8 Determination of PAL crude enzyme activity in transgenic Arabidopsis thaliana
PAL crude enzyme activity (U/g FW)	Absorption value of the sample (A1)	Absorption value of the control (A2)	A1-A2		Average	Stdev
WT	0.143	0.053	0.09	13.1503	13.5156	0.365287
	0.148	0.053	0.095	13.8809
	0.1455	0.053	0.0925	13.5156
EfPAL1-1	0.138	0.053	0.085	14.3184	14.4026	0.0842259
	0.139	0.053	0.086	14.4869
	0.1385	0.053	0.0855	14.4026
EfPAL1-5	0.155	0.053	0.102	16.6629	16.5812	0.0816808
	0.154	0.053	0.101	16.4995
	0.1545	0.053	0.1015	16.5812
EfPAL1-9	0.153	0.053	0.1	15.4326	14.8153	0.617306
	0.145	0.053	0.092	14.198
	0.149	0.053	0.096	14.8153
EfPAL2-3	0.18	0.053	0.127	18.3092	18.4533	0.381429
	0.184	0.053	0.131	18.8858
	0.179	0.053	0.126	18.165
EfPAL2-8	0.16	0.053	0.107	17.8678	18.2017	0.333977
	0.164	0.053	0.111	18.5357
	0.162	0.053	0.109	18.2017
EfPAL2-10	0.18	0.053	0.127	16.9008	17.8323	0.931538
	0.194	0.053	0.141	18.7638
	0.187	0.053	0.134	17.8323
WT	EfPAL1-1	EfPAL1-5	EfPAL1-9
13.1503	14.3184	16.6629	15.4326
13.8809	14.4869	16.4995	14.198
13.5156	14.4026	16.5812	14.8153
Significance analysis	EfPAL1-1 vs WT	EfPAL1-5 vs WT	EfPAL1-9 vs WT
P value	0.0149	0.0001	0.0349
P value summary	*	***	*
Significantly different (P < 0.05)?	Yes	Yes	Yes
One- or two-tailed P value?	Two-tailed	Two-tailed	Two-tailed
t, df	t=4.098, df=4	t=14.19, df=4	t=3.138, df=4
WT	EfPAL2-3	EfPAL2-8	EfPAL2-10
13.1503	18.3092	17.8678	16.9008
13.8809	18.8858	18.5357	18.7638
13.5156	18.165	18.2017	17.8323
Significance analysis
WT	EfPAL2-3	EfPAL2-8	EfPAL2-10
P value	<0.0001	<0.0001	0.0017
P value summary	****	****	**
Significantly different (P < 0.05)?	Yes	Yes	Yes
One- or two-tailed P value?	Two-tailed	Two-tailed	Two-tailed
t, df	t=16.19, df=4	t=16.40, df=4	t=7.472, df=4

## Sheet: Table S9
Table S9 Transient dual-luciferase detections of ProPAL2 in N. benthamiana leaves
	Firefly luciferase (Experimental group)	Firefly luciferase (Blank group)	Renilla lucierase (Experimental group)	Renilla lucierase (Blank group)	F/R	Fold
pPAL2+EfZAT11-62-SK-1	16000	140	9400000	2750	0.00168773	2.47791
pPAL2+EfZAT11-62-SK-2	18000	140	5900000	2750	0.00302853	2.67639
pPAL2+EfZAT11-62-SK-3	13000	140	2400000	2750	0.00536448	2.08302
pPAL2+62-SK-1	6200	140	8900000	2750	0.000681109	1
pPAL2+62-SK-2	11000	140	9600000	2750	0.00113157	1
pPAL2+62-SK-3	7786.83	140	2972000	2750	0.00257534	1
	Firefly luciferase (Experimental group)	Firefly luciferase (Blank group)	Renilla lucierase (Experimental group)	Renilla lucierase (Blank group)	F/R	Fold
pPAL2+EfHY5-62-SK-1	2691.56	152.5	7506000	2650	0.00033839	0.434354
pPAL2+EfHY5-62-SK-2	2796.19	152.5	7262000	2650	0.000364177	0.438444
pPAL2+EfHY5-62-SK-3	2429.5	152.5	6030000	2650	0.000377778	0.418306
pPAL2+62-SK-1	6002	152.5	7511000	2650	0.000779066	1
pPAL2+62-SK-2	6163.1	152.5	7239000	2650	0.000830612	1
pPAL2+62-SK-3	7786.83	152.5	8456000	2650	0.000903113	1
Significance analysis	pPAL2+EfZAT11-62-SK vs pPAL2+62-SK	pPAL2+EfHY5-62-SK vs pPAL2+62-SK
P value	0.0013	<0.0001
P value summary	**	****
Significantly different (P < 0.05)?	Yes	Yes
One- or two-tailed P value?	Two-tailed	Two-tailed
t, df	t=8.013, df=4	t=92.69, df=4
Not: The experimental group was transfected N. benthamiana leaves, and the blank group was untransfected N. benthamiana leaves

## Sheet: Table S10
Table S10 The expression of EfPAL1, EfPAL2, EfZAT11and EfHY5 at different developmental stages of Euryale ferox
EfPAL1	CT values of internal reference genes	CT value of target gene	ΔCT		ΔΔCT	2-ΔΔCT	Average	Stdev
DAF10	22.0494	33.0113	10.9619	11.0875	-0.125644	1.09099	1.00229	0.0834458
	21.856	33.0555	11.1995	11.0875	0.111929	0.92535
	21.9984	33.0997	11.1012	11.0875	0.0137146	0.990539
DAF20	23.3245	30.3825	7.05794	11.0875	-4.0296	16.3317	15.134	1.22838
	23.2626	30.5556	7.2929	11.0875	-3.79463	13.8771
	23.236	30.3981	7.16217	11.0875	-3.92537	15.1934
DAF30	24.7608	28.7487	3.98793	11.0875	-7.0996	137.149	138.193	8.43349
	24.802	28.6889	3.88689	11.0875	-7.20065	147.099
	24.7196	28.7811	4.06152	11.0875	-7.02602	130.329
DAF40	24.6974	29.4451	4.74764	11.0875	-6.3399	81.0027	86.6903	5.75222
	24.7976	29.3537	4.55607	11.0875	-6.53146	92.5051
	24.7475	29.3994	4.65185	11.0875	-6.43568	86.5631
EfPAL2	CT values of internal reference genes	CT value of target gene	ΔCT		ΔΔCT	2-ΔΔCT	Average	Stdev
DAF10	22.0494	30.8368	8.78743	11.0875	-2.3001	4.92492	4.19578	0.640837
	21.856	31.0475	9.19147	11.0875	-1.89607	3.72197
	21.9984	31.1076	9.10918	11.0875	-1.97835	3.94044
DAF20	23.3245	28.3121	4.98752	11.0875	-6.10002	68.5942	64.6991	4.01998
	23.2626	28.4298	5.16712	11.0875	-5.92041	60.5649
	23.236	28.3025	5.06654	11.0875	-6.02099	64.9381
DAF30	24.7608	26.4474	1.68661	11.0875	-9.40092	676.021	664.351	17.2253
	24.802	26.4962	1.69422	11.0875	-9.39332	672.465
	24.7196	26.4749	1.75535	11.0875	-9.33219	644.567
DAF40	24.6974	26.5748	1.87739	11.0875	-9.21015	592.285	631.712	34.2364
	24.7976	26.5322	1.73454	11.0875	-9.35299	653.931
	24.7475	26.4932	1.74564	11.0875	-9.3419	648.92
EfPAL1-DAF10	EfPAL1-DAF20	EfPAL1-DAF30	EfPAL1-DAF40	EfPAL2-DAF10	EfPAL2-DAF20	EfPAL2-DAF30	EfPAL2-DAF40
1.09099	16.3317	137.149	81.0027	4.92492	68.5942	676.021	592.285
0.92535	13.8771	147.099	92.5051	3.72197	60.5649	672.465	653.931
0.990539	15.1934	130.329	86.5631	3.94044	64.9381	644.567	648.92
Significance analysis	EfPAL2-DAF10 vs EfPAL1-DAF10	EfPAL2-DAF20 vs EfPAL1-DAF20	EfPAL2-DAF30 vs EfPAL1-DAF30	EfPAL2-DAF40 vs EfPAL1-DAF40
P value	0.001	<0.0001	<0.0001	<0.0001
P value summary	**	****	****	****
Significantly different (P < 0.05)?	Yes	Yes	Yes	Yes
One- or two-tailed P value?	Two-tailed	Two-tailed	Two-tailed	Two-tailed
t, df	t=8.559, df=4	t=20.42, df=4	t=47.52, df=4	t=27.19, df=4
EfZAT11	CT values of internal reference genes	CT value of target gene	ΔCT		ΔΔCT	2-ΔΔCT	Average	Stdev
DAF10	22.0494	31.6796	9.63023	9.48745	0.142778	0.905773	1.00269	0.0890597
	21.856	31.2312	9.37518	9.48745	-0.112273	1.08093
	21.9984	31.4554	9.45695	9.48745	-0.0305046	1.02137
DAF20	23.2493	30.3864	7.13715	9.48745	-2.35031	5.09933	5.09933	0.00626597
	23.2626	30.398	7.13537	9.48745	-2.35208	5.1056
	23.236	30.3749	7.13892	9.48745	-2.34853	5.09306
DAF30	24.7608	32.1011	7.34026	9.48745	-2.14719	4.42965	4.42871	0.12979
	24.802	32.1011	7.29905	9.48745	-2.18841	4.55802
	24.7196	32.1032	7.38364	9.48745	-2.10381	4.29844
DAF40	24.6974	30.1095	5.41202	9.48745	-4.07543	16.8588	17.6524	1.67518
	24.7976	29.994	5.19637	9.48745	-4.29108	19.5769
	24.5875	30.0287	5.44118	9.48745	-4.04627	16.5215
EfHY5	CT values of internal reference genes	CT value of target gene	ΔCT		ΔΔCT	2-ΔΔCT	Average	Stdev
DAF10	22.0494	26.2927	4.24334	9.48745	-5.24411	37.8996	37.8369	0.0886715
	21.856	26.2523	4.39629	9.48745	-5.09116	34.0873
	21.9984	26.2466	4.24812	9.48745	-5.23933	37.7742
DAF20	23.2493	26.4947	3.24544	9.48745	-6.24201	75.689	77.5849	1.96439
	23.2626	26.4352	3.17255	9.48745	-6.3149	79.6113
	23.236	26.4481	3.21218	9.48745	-6.27527	77.4542
DAF30	24.7608	28.2831	3.5223	9.48745	-5.96515	62.4726	62.7764	0.703634
	24.802	28.2989	3.49693	9.48745	-5.99052	63.5809
	24.7196	28.2464	3.52686	9.48745	-5.9606	62.2757
DAF40	24.6974	29.0627	4.36524	9.48745	-5.12221	34.8289	32.0166	2.46166
	24.7976	29.3324	4.53475	9.48745	-4.95271	30.968
	24.5875	29.156	4.56845	9.48745	-4.919	30.2529
